# Supplementary material for: Addition of four new wood-inhabiting fungi of Russulales (Agaricomycetes, Basidiomycota) from southwestern China
Source: MycoKeys. 2026 May 27;133:1–40. doi: 10.3897/mycokeys.133.193737 (PMC13234565; doi:10.3897/mycokeys.133.193737)
Supplement: XML Treatment for Baltazaria yunnanensis [file mycokeys.133.193737-treatment1.xml]

<!DOCTYPE tp:taxon-treatment
  PUBLIC "-//TaxonX//DTD Taxonomic Treatment Publishing DTD v0 20100105//EN" "tax-treatment-NSO.dtd">
<tp:taxon-treatment xmlns:tp="http://www.plazi.org/taxpub"><tp:treatment-meta><kwd-group><label>Taxon classification</label><kwd>
                <named-content content-type="kingdom">
                  <named-content content-type="taxon-name">
                    <named-content content-type="kingdom">Fungi</named-content>
                  </named-content>
                </named-content>
              </kwd></kwd-group><mixed-citation publication-type="journal"><person-group><name><surname>Deng</surname><given-names>Yinglian</given-names></name><name><surname>Wang</surname><given-names>Kaisheng</given-names></name><name><surname>Chen</surname><given-names>Meng</given-names></name><name><surname>Qiu</surname><given-names>Yuhan</given-names></name><name><surname>Liu</surname><given-names>Wanting</given-names></name><name><surname>Jabeen</surname><given-names>Sana</given-names></name><name><surname>Liu</surname><given-names>Xiangfu</given-names></name><name><surname>Zhao</surname><given-names>Changlin</given-names></name></person-group><article-title>Addition of four new wood-inhabiting fungi of <italic><tp:taxon-name><tp:taxon-name-part taxon-name-part-type="order" reg="Russulales">Russulales</tp:taxon-name-part></tp:taxon-name></italic> (<italic><tp:taxon-name><tp:taxon-name-part taxon-name-part-type="class" reg="Agaricomycetes">Agaricomycetes</tp:taxon-name-part></tp:taxon-name></italic>, <italic><tp:taxon-name><tp:taxon-name-part taxon-name-part-type="phylum" reg="Basidiomycota">Basidiomycota</tp:taxon-name-part></tp:taxon-name></italic>) from southwestern China</article-title><source>MycoKeys</source><day>27</day><month>05</month><year>2026</year><volume>133</volume><fpage>1</fpage><lpage>40</lpage><pub-id pub-id-type="doi">10.3897/mycokeys.133.193737</pub-id></mixed-citation></tp:treatment-meta><tp:nomenclature><tp:taxon-name><object-id xmlns:xlink="http://www.w3.org/1999/xlink" content-type="arpha" xlink:type="simple">11F363DE-79AA-5315-B226-A67A819EE6E7</object-id><tp:taxon-name-part taxon-name-part-type="genus" reg="Baltazaria">Baltazaria</tp:taxon-name-part> <tp:taxon-name-part taxon-name-part-type="species" reg="yunnanensis">yunnanensis</tp:taxon-name-part> <object-id xmlns:xlink="http://www.w3.org/1999/xlink" content-type="mycobank" xlink:type="simple">862248</object-id></tp:taxon-name><tp:taxon-authority>Y.L. Deng &amp; C.L. Zhao</tp:taxon-authority><tp:taxon-status xmlns:xlink="http://www.w3.org/1999/xlink" xlink:type="simple">sp. nov.</tp:taxon-status><xref ref-type="fig" rid="F10">Figs 10</xref><xref ref-type="fig" rid="F11">, 11</xref><xref ref-type="fig" rid="F12">, 12</xref></tp:nomenclature><tp:treatment-sec sec-type="Etymology"><title>Etymology.</title><p><italic>yunnanensis</italic> (Lat.): referring to the location “Yunnan Province” where the type specimen was collected.</p><fig id="F10" position="float" orientation="portrait"><object-id xmlns:xlink="http://www.w3.org/1999/xlink" content-type="doi" xlink:type="simple">10.3897/mycokeys.133.193737.figure10</object-id><object-id xmlns:xlink="http://www.w3.org/1999/xlink" content-type="arpha" xlink:type="simple">9E1F2817-ED2C-52D2-AD8C-36EE85864721</object-id><label>Figure 10.</label><caption><p>Basidiomata of <italic><tp:taxon-name><tp:taxon-name-part taxon-name-part-type="genus" reg="Baltazaria">Baltazaria</tp:taxon-name-part> <tp:taxon-name-part taxon-name-part-type="species" reg="yunnanensis">yunnanensis</tp:taxon-name-part></tp:taxon-name></italic> (holotype, CLZhao 17182). <bold>A</bold>. Basidiomata on the substrate; <bold>B</bold>. Detail of the hymenophore. Scale bars: 1 cm (<bold>A</bold>); 1 mm (<bold>B</bold>).</p></caption><graphic xmlns:xlink="http://www.w3.org/1999/xlink" xlink:href="mycokeys-133-001-g010.jpg" id="oo_1659002.jpg" position="float" orientation="portrait" xlink:type="simple"><uri content-type="original_file" xlink:type="simple">https://binary.pensoft.net/fig/1659002</uri></graphic></fig><fig id="F11" position="float" orientation="portrait"><object-id xmlns:xlink="http://www.w3.org/1999/xlink" content-type="doi" xlink:type="simple">10.3897/mycokeys.133.193737.figure11</object-id><object-id xmlns:xlink="http://www.w3.org/1999/xlink" content-type="arpha" xlink:type="simple">EE2EA06D-36FB-5270-B4A5-0CAE8964365B</object-id><label>Figure 11.</label><caption><p>Microscopic structures of <italic><tp:taxon-name><tp:taxon-name-part taxon-name-part-type="genus" reg="Baltazaria">Baltazaria</tp:taxon-name-part> <tp:taxon-name-part taxon-name-part-type="species" reg="yunnanensis">yunnanensis</tp:taxon-name-part></tp:taxon-name></italic> (holotype, CLZhao 17182). <bold>A</bold>. Basidiospores; <bold>B</bold>. Basidioles; <bold>C</bold>. Basidia; <bold>D</bold>. Cystidia; <bold>E</bold>. A section of the hymenium. Scale bars: 10 µm (<bold>A–E</bold>).</p></caption><graphic xmlns:xlink="http://www.w3.org/1999/xlink" xlink:href="mycokeys-133-001-g011.jpg" id="oo_1659003.jpg" position="float" orientation="portrait" xlink:type="simple"><uri content-type="original_file" xlink:type="simple">https://binary.pensoft.net/fig/1659003</uri></graphic></fig><fig id="F12" position="float" orientation="portrait"><object-id xmlns:xlink="http://www.w3.org/1999/xlink" content-type="doi" xlink:type="simple">10.3897/mycokeys.133.193737.figure12</object-id><object-id xmlns:xlink="http://www.w3.org/1999/xlink" content-type="arpha" xlink:type="simple">772FE202-1239-5C06-A40B-C86CEA8758D9</object-id><label>Figure 12.</label><caption><p>Microscopic structures of <italic><tp:taxon-name><tp:taxon-name-part taxon-name-part-type="genus" reg="Baltazaria">Baltazaria</tp:taxon-name-part> <tp:taxon-name-part taxon-name-part-type="species" reg="yunnanensis">yunnanensis</tp:taxon-name-part></tp:taxon-name></italic> (holotype, CLZhao 17182). <bold>A<sub>1</sub>–A<sub>8</sub></bold>. Basidiospores; <bold>B<sub>1</sub>–B<sub>3</sub></bold>. Basidia; <bold>C<sub>1</sub>, C<sub>2</sub></bold>. Basidioles; <bold>D<sub>1</sub>–D<sub>4</sub></bold>. Cystidia; <bold>E, F</bold>. A section of hyphae; <bold>G</bold>. Skeletal hyphae. Scale bars: 10 µm (<bold>A–G</bold>).</p></caption><graphic xmlns:xlink="http://www.w3.org/1999/xlink" xlink:href="mycokeys-133-001-g012.jpg" id="oo_1659004.jpg" position="float" orientation="portrait" xlink:type="simple"><uri content-type="original_file" xlink:type="simple">https://binary.pensoft.net/fig/1659004</uri></graphic></fig></tp:treatment-sec><tp:treatment-sec sec-type="Diagnosis"><title>Diagnosis.</title><p>It is characterized by its coriaceous, slightly cream to ochreous basidiomata with smooth hymenial surface, a dimitic hyphal system with clamped generative hyphae and ellipsoid to broadly ellipsoid basidiospores (4.9–5.7 × 3.8–4.7 µm).</p></tp:treatment-sec><tp:treatment-sec sec-type="Holotype"><title>Holotype.</title><p>China • Yunnan Province, Wenshan, Pingba Town, Wenshan National Nature Reserve. GPS coordinates: <named-content xmlns:xlink="http://www.w3.org/1999/xlink" content-type="dwc:verbatimCoordinates" xlink:type="simple">23°15,0'N, 104°06'E</named-content>; altitude: 1600 m asl, on angiosperm trunk, leg. C.L. Zhao, 28 July 2019, CLZhao 17182 (<named-content xmlns:xlink="http://www.w3.org/1999/xlink" content-type="dwc:institutional_code" xlink:title="Southwest Forestry College" xlink:href="https://scientific-collections.gbif.org/institution/22190a72-02b2-458f-9a33-78baa09876b3" xlink:type="simple">SWFC</named-content> 00017182).</p></tp:treatment-sec><tp:treatment-sec sec-type="Basidiomata"><title>Basidiomata.</title><p>Annual, resupinate, coriaceous, closely adnate, without odor or taste when fresh, up to 3.5 cm long, 2.5 cm wide, and up to 100 µm thick. Hymenial surface smooth, slightly cream when fresh, cream to ochreous upon drying. Sterile margin narrow, white, up to 1 mm.</p></tp:treatment-sec><tp:treatment-sec sec-type="Hyphal system"><title>Hyphal system.</title><p>Dimitic, generative hyphae with clamp connections, colorless, thin-walled, smooth, interwoven, 2–2.5 µm in diameter. Skeletal hyphae colorless, smooth, 2.5–4 µm in diameter, extremely thick-walled, <abbrev xmlns:xlink="http://www.w3.org/1999/xlink" xlink:title="both inamyloid and indextrinoid" xlink:type="simple">IKI–</abbrev>, <abbrev xmlns:xlink="http://www.w3.org/1999/xlink" xlink:title="acyanophilous" xlink:type="simple">CB–</abbrev>, tissues unchanged in <abbrev xmlns:xlink="http://www.w3.org/1999/xlink" xlink:title="5% potassium hydroxide aqueous solution" xlink:type="simple">KOH</abbrev>. Cystidia longly cylindrical, colorless, thin-walled, slightly constricted at the top, smooth, 30.7–78 × 5–9 µm. Basidia cylindrical to subclavate, with four sterigmata and a basal clamp connection, colorless, thin-walled, smooth, 26–39 × 4.5–5 µm. Basidioles dominant, similar to basidia in shape, but slightly smaller. Basidiospores ellipsoid to broadly ellipsoid, colorless, thin-walled, smooth, <abbrev xmlns:xlink="http://www.w3.org/1999/xlink" xlink:title="both inamyloid and indextrinoid" xlink:type="simple">IKI–</abbrev>, <abbrev xmlns:xlink="http://www.w3.org/1999/xlink" xlink:title="acyanophilous" xlink:type="simple">CB–</abbrev>, (4.5–)4.9–5.7(–6.4) × (3.5–)3.8–4.7(–5) µm, <italic>L</italic> = 5.35 µm, <italic>W</italic> = 4.22 µm, <italic>Q</italic> = 1.27 (<italic>n</italic> = 60/2).</p></tp:treatment-sec><tp:treatment-sec sec-type="Material examined specimen (paratype)"><title>Material examined specimen (paratype).</title><p>China • Yunnan Province, Wenshan, Pingba Town, Wenshan National Nature Reserve. GPS coordinates: <named-content xmlns:xlink="http://www.w3.org/1999/xlink" content-type="dwc:verbatimCoordinates" xlink:type="simple">23°15,0'N, 104°06'E</named-content>; altitude: 1600 m asl, on angiosperm trunk, leg. C.L. Zhao, 28 July 2019, CLZhao 48966 (<named-content xmlns:xlink="http://www.w3.org/1999/xlink" content-type="dwc:institutional_code" xlink:title="Southwest Forestry College" xlink:href="https://scientific-collections.gbif.org/institution/22190a72-02b2-458f-9a33-78baa09876b3" xlink:type="simple">SWFC</named-content> 00048966).</p></tp:treatment-sec></tp:taxon-treatment>
