# Supplementary material for: Addition of four new wood-inhabiting fungi of Russulales (Agaricomycetes, Basidiomycota) from southwestern China
Source: MycoKeys. 2026 May 27;133:1–40. doi: 10.3897/mycokeys.133.193737 (PMC13234565; doi:10.3897/mycokeys.133.193737)
Supplement: XML Treatment for Scytinostroma sinense [file mycokeys.133.193737-treatment2.xml]

<!DOCTYPE tp:taxon-treatment
  PUBLIC "-//TaxonX//DTD Taxonomic Treatment Publishing DTD v0 20100105//EN" "tax-treatment-NSO.dtd">
<tp:taxon-treatment xmlns:tp="http://www.plazi.org/taxpub"><tp:treatment-meta><kwd-group><label>Taxon classification</label><kwd>
                <named-content content-type="kingdom">
                  <named-content content-type="taxon-name">
                    <named-content content-type="kingdom">Fungi</named-content>
                  </named-content>
                </named-content>
              </kwd></kwd-group><mixed-citation publication-type="journal"><person-group><name><surname>Deng</surname><given-names>Yinglian</given-names></name><name><surname>Wang</surname><given-names>Kaisheng</given-names></name><name><surname>Chen</surname><given-names>Meng</given-names></name><name><surname>Qiu</surname><given-names>Yuhan</given-names></name><name><surname>Liu</surname><given-names>Wanting</given-names></name><name><surname>Jabeen</surname><given-names>Sana</given-names></name><name><surname>Liu</surname><given-names>Xiangfu</given-names></name><name><surname>Zhao</surname><given-names>Changlin</given-names></name></person-group><article-title>Addition of four new wood-inhabiting fungi of <italic><tp:taxon-name><tp:taxon-name-part taxon-name-part-type="order" reg="Russulales">Russulales</tp:taxon-name-part></tp:taxon-name></italic> (<italic><tp:taxon-name><tp:taxon-name-part taxon-name-part-type="class" reg="Agaricomycetes">Agaricomycetes</tp:taxon-name-part></tp:taxon-name></italic>, <italic><tp:taxon-name><tp:taxon-name-part taxon-name-part-type="phylum" reg="Basidiomycota">Basidiomycota</tp:taxon-name-part></tp:taxon-name></italic>) from southwestern China</article-title><source>MycoKeys</source><day>27</day><month>05</month><year>2026</year><volume>133</volume><fpage>1</fpage><lpage>40</lpage><pub-id pub-id-type="doi">10.3897/mycokeys.133.193737</pub-id></mixed-citation></tp:treatment-meta><tp:nomenclature><tp:taxon-name><object-id xmlns:xlink="http://www.w3.org/1999/xlink" content-type="arpha" xlink:type="simple">BB2F7705-495D-571F-AC56-5ABA375781FF</object-id><tp:taxon-name-part taxon-name-part-type="genus" reg="Scytinostroma">Scytinostroma</tp:taxon-name-part> <tp:taxon-name-part taxon-name-part-type="species" reg="sinense">sinense</tp:taxon-name-part> <object-id xmlns:xlink="http://www.w3.org/1999/xlink" content-type="mycobank" xlink:type="simple">862251</object-id></tp:taxon-name><tp:taxon-authority>Y.L. Deng &amp; C.L. Zhao</tp:taxon-authority><tp:taxon-status xmlns:xlink="http://www.w3.org/1999/xlink" xlink:type="simple">sp. nov.</tp:taxon-status><xref ref-type="fig" rid="F13">Figs 13</xref><xref ref-type="fig" rid="F14">, 14</xref><xref ref-type="fig" rid="F15">, 15</xref></tp:nomenclature><tp:treatment-sec sec-type="Etymology"><title>Etymology.</title><p>sinense (Lat.): referring to the locality (China) of the type specimen.</p><fig id="F13" position="float" orientation="portrait"><object-id xmlns:xlink="http://www.w3.org/1999/xlink" content-type="doi" xlink:type="simple">10.3897/mycokeys.133.193737.figure13</object-id><object-id xmlns:xlink="http://www.w3.org/1999/xlink" content-type="arpha" xlink:type="simple">1346AEA3-D047-50B9-8FAE-E8CF03EB4F04</object-id><label>Figure 13.</label><caption><p>Basidiomata of <italic><tp:taxon-name><tp:taxon-name-part taxon-name-part-type="genus" reg="Scytinostroma">Scytinostroma</tp:taxon-name-part> <tp:taxon-name-part taxon-name-part-type="species" reg="sinense">sinense</tp:taxon-name-part></tp:taxon-name></italic> (holotype, CLZhao 37303). <bold>A–D</bold>. Basidiomata on the substrate; <bold>E–H</bold>. Detail of the hymenophore; <bold>A</bold>, <bold>E</bold>. Paratype, CLZhao 30754; <bold>B</bold>, <bold>F</bold>. Paratype, CLZhao 37741; <bold>C</bold>, <bold>G</bold>. Holotype, CLZhao 37303; <bold>D</bold>, <bold>H</bold>. Paratype, CLZhao 44796. Scale bars: 1 cm (<bold>A–D</bold>); 1 mm (<bold>E–H</bold>).</p></caption><graphic xmlns:xlink="http://www.w3.org/1999/xlink" xlink:href="mycokeys-133-001-g013.jpg" id="oo_1659005.jpg" position="float" orientation="portrait" xlink:type="simple"><uri content-type="original_file" xlink:type="simple">https://binary.pensoft.net/fig/1659005</uri></graphic></fig><fig id="F14" position="float" orientation="portrait"><object-id xmlns:xlink="http://www.w3.org/1999/xlink" content-type="doi" xlink:type="simple">10.3897/mycokeys.133.193737.figure14</object-id><object-id xmlns:xlink="http://www.w3.org/1999/xlink" content-type="arpha" xlink:type="simple">BE78F9FF-A841-5948-92B6-9A079E72B0C4</object-id><label>Figure 14.</label><caption><p>Microscopic structures of <italic><tp:taxon-name><tp:taxon-name-part taxon-name-part-type="genus" reg="Scytinostroma">Scytinostroma</tp:taxon-name-part> <tp:taxon-name-part taxon-name-part-type="species" reg="sinense">sinense</tp:taxon-name-part></tp:taxon-name></italic> (holotype, CLZhao 37303). <bold>A</bold>. Basidiospores. <bold>B</bold>. Basidia. <bold>C</bold>. Basidioles. <bold>D</bold>. Cystidia. <bold>E</bold>. Skeletal hyphae. <bold>F</bold>. A section of the hymenium. Scale bars: 10 µm (<bold>A–F</bold>).</p></caption><graphic xmlns:xlink="http://www.w3.org/1999/xlink" xlink:href="mycokeys-133-001-g014.jpg" id="oo_1659006.jpg" position="float" orientation="portrait" xlink:type="simple"><uri content-type="original_file" xlink:type="simple">https://binary.pensoft.net/fig/1659006</uri></graphic></fig><fig id="F15" position="float" orientation="portrait"><object-id xmlns:xlink="http://www.w3.org/1999/xlink" content-type="doi" xlink:type="simple">10.3897/mycokeys.133.193737.figure15</object-id><object-id xmlns:xlink="http://www.w3.org/1999/xlink" content-type="arpha" xlink:type="simple">437126FB-7F2C-5BD4-9ECE-8F8B56C38E5E</object-id><label>Figure 15.</label><caption><p>Microscopic structures of <italic><tp:taxon-name><tp:taxon-name-part taxon-name-part-type="genus" reg="Scytinostroma">Scytinostroma</tp:taxon-name-part> <tp:taxon-name-part taxon-name-part-type="species" reg="sinense">sinense</tp:taxon-name-part></tp:taxon-name></italic> (holotype, CLZhao 37303). <bold>A<sub>1</sub>–A<sub>6</sub></bold>. Basidiospores; <bold>B<sub>1</sub>, B<sub>2</sub></bold>. Basidioles; <bold>C<sub>1</sub>, C<sub>2</sub></bold>. Basidia; <bold>D<sub>1</sub>–D<sub>9</sub></bold>. Cystidia; <bold>E<sub>1</sub>, E<sub>2</sub></bold>. A section of hyphae. Scale bars: 10 µm (<bold>A–E</bold>).</p></caption><graphic xmlns:xlink="http://www.w3.org/1999/xlink" xlink:href="mycokeys-133-001-g015.jpg" id="oo_1659007.jpg" position="float" orientation="portrait" xlink:type="simple"><uri content-type="original_file" xlink:type="simple">https://binary.pensoft.net/fig/1659007</uri></graphic></fig></tp:treatment-sec><tp:treatment-sec sec-type="Diagnosis"><title>Diagnosis.</title><p><italic><tp:taxon-name><tp:taxon-name-part taxon-name-part-type="genus" reg="Scytinostroma">Scytinostroma</tp:taxon-name-part> <tp:taxon-name-part taxon-name-part-type="species" reg="sinense">sinense</tp:taxon-name-part></tp:taxon-name></italic> is characterized by its smooth, white, cream to slightly aurantiacus hymenial surface, dimitic hyphal system with thin-walled generative hyphae bearing simple-septa and broadly ellipsoid to sublgobose basidiospores (4.9–6.1 × 3.9–5 µm).</p></tp:treatment-sec><tp:treatment-sec sec-type="Type"><title>Type.</title><p>China • Yunnan Province, Dehong, Yingjiang County, Tongbiguan Provincial Nature Reserve, GPS coordinates <named-content xmlns:xlink="http://www.w3.org/1999/xlink" content-type="dwc:verbatimCoordinates" xlink:type="simple">24°71'N, 97°52'E</named-content>., altitude 1500 m asl, on fallen angiosperm branch, leg. C.L. Zhao, 2 July 2024, CLZhao 37303 (<named-content xmlns:xlink="http://www.w3.org/1999/xlink" content-type="dwc:institutional_code" xlink:title="Southwest Forestry College" xlink:href="https://scientific-collections.gbif.org/institution/22190a72-02b2-458f-9a33-78baa09876b3" xlink:type="simple">SWFC</named-content> 00037303).</p></tp:treatment-sec><tp:treatment-sec sec-type="Description"><title>Description.</title><p>Basidiomata annual, resupinate, membranous, without odor or taste when fresh, up to 9 cm long, 2.5 cm wide and 150 µm thick. Hymenial surface smooth, white to cream when fresh, cream to slightly aurantiacus upon drying. Sterile margin white, up to 1.5 mm wide.</p></tp:treatment-sec><tp:treatment-sec sec-type="Hyphal system"><title>Hyphal system.</title><p>Dimitic, generative hyphae bearing simple septa, thin-walled, colorless, all hyphae occasionally branched, flexuous, 1.5–4 µm in diameter, <abbrev xmlns:xlink="http://www.w3.org/1999/xlink" xlink:title="both inamyloid and indextrinoid" xlink:type="simple">IKI–</abbrev>, <abbrev xmlns:xlink="http://www.w3.org/1999/xlink" xlink:title="acyanophilous" xlink:type="simple">CB–</abbrev>; tissues unchanged in <abbrev xmlns:xlink="http://www.w3.org/1999/xlink" xlink:title="5% potassium hydroxide aqueous solution" xlink:type="simple">KOH</abbrev>. Skeletal hyphae dominant, densely branched, smooth, distinctly thick-walled, 2–4 µm in diameter. Cystidia fusiform to capitate, colorless, smooth, thin-walled, occasionally basally inflated and slightly tapering towards the apices, 11.5–36 × 3–7 µm. Basidia clavate, colorless, thin-walled, with four sterigmata and a basal simple septum, 26–34.5 × 5–6 µm, basidioles in shape similar to basidia, but slightly smaller. Basidiospores broadly ellipsoid to sublgobose, colorless, thin-walled, smooth, <abbrev xmlns:xlink="http://www.w3.org/1999/xlink" xlink:title="both inamyloid and indextrinoid" xlink:type="simple">IKI–</abbrev>, <abbrev xmlns:xlink="http://www.w3.org/1999/xlink" xlink:title="acyanophilous" xlink:type="simple">CB–</abbrev>, (3.6–)4.9–6.1(–7.6) × (3.2–)3.9–5(–6.1) µm, <italic>L</italic> = 5.49 µm, <italic>W</italic> = 4.4 µm, <italic>Q</italic> = 1.16–1.4 (<italic>n</italic> = 720/24).</p></tp:treatment-sec><tp:treatment-sec sec-type="Material examined specimens (paratypes)"><title>Material examined specimens (paratypes).</title><p>China • Yunnan Province, Dehong, Yingjiang County, Tongbiguan Provincial Nature Reserve, GPS coordinates <named-content xmlns:xlink="http://www.w3.org/1999/xlink" content-type="dwc:verbatimCoordinates" xlink:type="simple">24°71'N, 97°52'E</named-content>., altitude 1500 m asl, on fallen angiosperm branch, leg. C.L. Zhao, 3 July 2023, CLZhao 30739 (<named-content xmlns:xlink="http://www.w3.org/1999/xlink" content-type="dwc:institutional_code" xlink:title="Southwest Forestry College" xlink:href="https://scientific-collections.gbif.org/institution/22190a72-02b2-458f-9a33-78baa09876b3" xlink:type="simple">SWFC</named-content> 00030739), CLZhao 30754 (<named-content xmlns:xlink="http://www.w3.org/1999/xlink" content-type="dwc:institutional_code" xlink:title="Southwest Forestry College" xlink:href="https://scientific-collections.gbif.org/institution/22190a72-02b2-458f-9a33-78baa09876b3" xlink:type="simple">SWFC</named-content> 00030754), CLZhao 30755 (<named-content xmlns:xlink="http://www.w3.org/1999/xlink" content-type="dwc:institutional_code" xlink:title="Southwest Forestry College" xlink:href="https://scientific-collections.gbif.org/institution/22190a72-02b2-458f-9a33-78baa09876b3" xlink:type="simple">SWFC</named-content> 00030755), CLZhao 30769 (<named-content xmlns:xlink="http://www.w3.org/1999/xlink" content-type="dwc:institutional_code" xlink:title="Southwest Forestry College" xlink:href="https://scientific-collections.gbif.org/institution/22190a72-02b2-458f-9a33-78baa09876b3" xlink:type="simple">SWFC</named-content> 00030769), CLZhao 30792 (<named-content xmlns:xlink="http://www.w3.org/1999/xlink" content-type="dwc:institutional_code" xlink:title="Southwest Forestry College" xlink:href="https://scientific-collections.gbif.org/institution/22190a72-02b2-458f-9a33-78baa09876b3" xlink:type="simple">SWFC</named-content> 00030792), CLZhao 30800 (<named-content xmlns:xlink="http://www.w3.org/1999/xlink" content-type="dwc:institutional_code" xlink:title="Southwest Forestry College" xlink:href="https://scientific-collections.gbif.org/institution/22190a72-02b2-458f-9a33-78baa09876b3" xlink:type="simple">SWFC</named-content> 00030800); 21 July 2023, CLZhao 30733 (<named-content xmlns:xlink="http://www.w3.org/1999/xlink" content-type="dwc:institutional_code" xlink:title="Southwest Forestry College" xlink:href="https://scientific-collections.gbif.org/institution/22190a72-02b2-458f-9a33-78baa09876b3" xlink:type="simple">SWFC</named-content> 00030733), CLZhao 30736 (<named-content xmlns:xlink="http://www.w3.org/1999/xlink" content-type="dwc:institutional_code" xlink:title="Southwest Forestry College" xlink:href="https://scientific-collections.gbif.org/institution/22190a72-02b2-458f-9a33-78baa09876b3" xlink:type="simple">SWFC</named-content> 00030736), CLZhao 30857 (<named-content xmlns:xlink="http://www.w3.org/1999/xlink" content-type="dwc:institutional_code" xlink:title="Southwest Forestry College" xlink:href="https://scientific-collections.gbif.org/institution/22190a72-02b2-458f-9a33-78baa09876b3" xlink:type="simple">SWFC</named-content> 00030857), CLZhao 30858 (<named-content xmlns:xlink="http://www.w3.org/1999/xlink" content-type="dwc:institutional_code" xlink:title="Southwest Forestry College" xlink:href="https://scientific-collections.gbif.org/institution/22190a72-02b2-458f-9a33-78baa09876b3" xlink:type="simple">SWFC</named-content> 00030858), CLZhao 30870 (<named-content xmlns:xlink="http://www.w3.org/1999/xlink" content-type="dwc:institutional_code" xlink:title="Southwest Forestry College" xlink:href="https://scientific-collections.gbif.org/institution/22190a72-02b2-458f-9a33-78baa09876b3" xlink:type="simple">SWFC</named-content> 00030870), CLZhao 30872 (<named-content xmlns:xlink="http://www.w3.org/1999/xlink" content-type="dwc:institutional_code" xlink:title="Southwest Forestry College" xlink:href="https://scientific-collections.gbif.org/institution/22190a72-02b2-458f-9a33-78baa09876b3" xlink:type="simple">SWFC</named-content> 00030872); 2 July 2024, CLZhao 37296 (<named-content xmlns:xlink="http://www.w3.org/1999/xlink" content-type="dwc:institutional_code" xlink:title="Southwest Forestry College" xlink:href="https://scientific-collections.gbif.org/institution/22190a72-02b2-458f-9a33-78baa09876b3" xlink:type="simple">SWFC</named-content> 00037296); on the angiosperm trunk, leg. C.L. Zhao, 4 July 2024, CLZhao 37747 (<named-content xmlns:xlink="http://www.w3.org/1999/xlink" content-type="dwc:institutional_code" xlink:title="Southwest Forestry College" xlink:href="https://scientific-collections.gbif.org/institution/22190a72-02b2-458f-9a33-78baa09876b3" xlink:type="simple">SWFC</named-content> 00037747), on fallen angiosperm branch, CLZhao 37760 (<named-content xmlns:xlink="http://www.w3.org/1999/xlink" content-type="dwc:institutional_code" xlink:title="Southwest Forestry College" xlink:href="https://scientific-collections.gbif.org/institution/22190a72-02b2-458f-9a33-78baa09876b3" xlink:type="simple">SWFC</named-content> 00037760), CLZhao 37700 (<named-content xmlns:xlink="http://www.w3.org/1999/xlink" content-type="dwc:institutional_code" xlink:title="Southwest Forestry College" xlink:href="https://scientific-collections.gbif.org/institution/22190a72-02b2-458f-9a33-78baa09876b3" xlink:type="simple">SWFC</named-content> 00037700), CLZhao 37741 (<named-content xmlns:xlink="http://www.w3.org/1999/xlink" content-type="dwc:institutional_code" xlink:title="Southwest Forestry College" xlink:href="https://scientific-collections.gbif.org/institution/22190a72-02b2-458f-9a33-78baa09876b3" xlink:type="simple">SWFC</named-content> 00037741), CLZhao 37663 (<named-content xmlns:xlink="http://www.w3.org/1999/xlink" content-type="dwc:institutional_code" xlink:title="Southwest Forestry College" xlink:href="https://scientific-collections.gbif.org/institution/22190a72-02b2-458f-9a33-78baa09876b3" xlink:type="simple">SWFC</named-content> 00037663). • Dehong, Ruili County, Nongdao Town, Tongbiguan Provincial Nature Reserve, GPS coordinates <named-content xmlns:xlink="http://www.w3.org/1999/xlink" content-type="dwc:verbatimCoordinates" xlink:type="simple">23°38'N, 97°52'E</named-content>, altitude 1500 m asl, on fallen angiosperm branch, leg. C.L. Zhao, 14 January 2025, CLZhao 44050 (<named-content xmlns:xlink="http://www.w3.org/1999/xlink" content-type="dwc:institutional_code" xlink:title="Southwest Forestry College" xlink:href="https://scientific-collections.gbif.org/institution/22190a72-02b2-458f-9a33-78baa09876b3" xlink:type="simple">SWFC</named-content> 00044050), CLZhao 44258 (<named-content xmlns:xlink="http://www.w3.org/1999/xlink" content-type="dwc:institutional_code" xlink:title="Southwest Forestry College" xlink:href="https://scientific-collections.gbif.org/institution/22190a72-02b2-458f-9a33-78baa09876b3" xlink:type="simple">SWFC</named-content> 00044258), 16 January 2025, CLZhao 44715 (<named-content xmlns:xlink="http://www.w3.org/1999/xlink" content-type="dwc:institutional_code" xlink:title="Southwest Forestry College" xlink:href="https://scientific-collections.gbif.org/institution/22190a72-02b2-458f-9a33-78baa09876b3" xlink:type="simple">SWFC</named-content> 00044715), CLZhao 44767 (<named-content xmlns:xlink="http://www.w3.org/1999/xlink" content-type="dwc:institutional_code" xlink:title="Southwest Forestry College" xlink:href="https://scientific-collections.gbif.org/institution/22190a72-02b2-458f-9a33-78baa09876b3" xlink:type="simple">SWFC</named-content> 00044767), CLZhao 44796 (<named-content xmlns:xlink="http://www.w3.org/1999/xlink" content-type="dwc:institutional_code" xlink:title="Southwest Forestry College" xlink:href="https://scientific-collections.gbif.org/institution/22190a72-02b2-458f-9a33-78baa09876b3" xlink:type="simple">SWFC</named-content> 00044796).</p></tp:treatment-sec></tp:taxon-treatment>
