# Supplementary material for: Addition of four new wood-inhabiting fungi of Russulales (Agaricomycetes, Basidiomycota) from southwestern China
Source: MycoKeys. 2026 May 27;133:1–40. doi: 10.3897/mycokeys.133.193737 (PMC13234565; doi:10.3897/mycokeys.133.193737)
Supplement: XML Treatment for Vararia dehongensis [file mycokeys.133.193737-treatment3.xml]

<!DOCTYPE tp:taxon-treatment
  PUBLIC "-//TaxonX//DTD Taxonomic Treatment Publishing DTD v0 20100105//EN" "tax-treatment-NSO.dtd">
<tp:taxon-treatment xmlns:tp="http://www.plazi.org/taxpub"><tp:treatment-meta><kwd-group><label>Taxon classification</label><kwd>
                <named-content content-type="kingdom">
                  <named-content content-type="taxon-name">
                    <named-content content-type="kingdom">Fungi</named-content>
                  </named-content>
                </named-content>
              </kwd></kwd-group><mixed-citation publication-type="journal"><person-group><name><surname>Deng</surname><given-names>Yinglian</given-names></name><name><surname>Wang</surname><given-names>Kaisheng</given-names></name><name><surname>Chen</surname><given-names>Meng</given-names></name><name><surname>Qiu</surname><given-names>Yuhan</given-names></name><name><surname>Liu</surname><given-names>Wanting</given-names></name><name><surname>Jabeen</surname><given-names>Sana</given-names></name><name><surname>Liu</surname><given-names>Xiangfu</given-names></name><name><surname>Zhao</surname><given-names>Changlin</given-names></name></person-group><article-title>Addition of four new wood-inhabiting fungi of <italic><tp:taxon-name><tp:taxon-name-part taxon-name-part-type="order" reg="Russulales">Russulales</tp:taxon-name-part></tp:taxon-name></italic> (<italic><tp:taxon-name><tp:taxon-name-part taxon-name-part-type="class" reg="Agaricomycetes">Agaricomycetes</tp:taxon-name-part></tp:taxon-name></italic>, <italic><tp:taxon-name><tp:taxon-name-part taxon-name-part-type="phylum" reg="Basidiomycota">Basidiomycota</tp:taxon-name-part></tp:taxon-name></italic>) from southwestern China</article-title><source>MycoKeys</source><day>27</day><month>05</month><year>2026</year><volume>133</volume><fpage>1</fpage><lpage>40</lpage><pub-id pub-id-type="doi">10.3897/mycokeys.133.193737</pub-id></mixed-citation></tp:treatment-meta><tp:nomenclature><tp:taxon-name><object-id xmlns:xlink="http://www.w3.org/1999/xlink" content-type="arpha" xlink:type="simple">D912717A-7C67-542B-AEB1-BF7C33A425D7</object-id><tp:taxon-name-part taxon-name-part-type="genus" reg="Vararia">Vararia</tp:taxon-name-part> <tp:taxon-name-part taxon-name-part-type="species" reg="dehongensis">dehongensis</tp:taxon-name-part><object-id xmlns:xlink="http://www.w3.org/1999/xlink" content-type="mycobank" xlink:type="simple">862252</object-id></tp:taxon-name><tp:taxon-authority>Y.L. Deng &amp; C.L. Zhao</tp:taxon-authority><tp:taxon-status xmlns:xlink="http://www.w3.org/1999/xlink" xlink:type="simple">sp. nov.</tp:taxon-status><xref ref-type="fig" rid="F16">Figs 16</xref><xref ref-type="fig" rid="F17">, 17</xref><xref ref-type="fig" rid="F18">, 18</xref></tp:nomenclature><tp:treatment-sec sec-type="Etymology"><title>Etymology.</title><p>dehongensis (Lat.): referring to the locality (Dehong) of the type specimen.</p><fig id="F16" position="float" orientation="portrait"><object-id xmlns:xlink="http://www.w3.org/1999/xlink" content-type="doi" xlink:type="simple">10.3897/mycokeys.133.193737.figure16</object-id><object-id xmlns:xlink="http://www.w3.org/1999/xlink" content-type="arpha" xlink:type="simple">1528F7D7-760A-5B3A-A348-03B9D398369B</object-id><label>Figure 16.</label><caption><p>Basidiomata of <italic><tp:taxon-name><tp:taxon-name-part taxon-name-part-type="genus" reg="Vararia">Vararia</tp:taxon-name-part> <tp:taxon-name-part taxon-name-part-type="species" reg="dehongensis">dehongensis</tp:taxon-name-part></tp:taxon-name></italic> (holotype, CLZhao 37729). <bold>A–D</bold>. Basidiomata on the substrate; <bold>E–H</bold>. Detail of the hymenophore; <bold>A</bold>, <bold>E</bold>. Holotype, CLZhao 37729; <bold>B</bold>, <bold>F</bold>. Paratype, CLZhao 37605; <bold>C</bold>, <bold>G</bold>. Paratype, CLZhao 37632; <bold>D</bold>, <bold>H</bold>. Paratype, CLZhao 37601. Scale bars: 1 cm (<bold>A–D</bold>); 1 mm (<bold>E–H</bold>).</p></caption><graphic xmlns:xlink="http://www.w3.org/1999/xlink" xlink:href="mycokeys-133-001-g016.jpg" id="oo_1659008.jpg" position="float" orientation="portrait" xlink:type="simple"><uri content-type="original_file" xlink:type="simple">https://binary.pensoft.net/fig/1659008</uri></graphic></fig><fig id="F17" position="float" orientation="portrait"><object-id xmlns:xlink="http://www.w3.org/1999/xlink" content-type="doi" xlink:type="simple">10.3897/mycokeys.133.193737.figure17</object-id><object-id xmlns:xlink="http://www.w3.org/1999/xlink" content-type="arpha" xlink:type="simple">E5941235-4C9C-5F60-A31D-EA0580F8CD9F</object-id><label>Figure 17.</label><caption><p>Microscopic structures of <italic><tp:taxon-name><tp:taxon-name-part taxon-name-part-type="genus" reg="Vararia">Vararia</tp:taxon-name-part> <tp:taxon-name-part taxon-name-part-type="species" reg="dehongensis">dehongensis</tp:taxon-name-part></tp:taxon-name></italic> (holotype, CLZhao 37729). <bold>A</bold>. Basidiospores; <bold>B</bold>. Basidia; <bold>C</bold>. Basidioles; <bold>D</bold>. Clavate gloeocystidia; <bold>E</bold>. Subcylindrical gloeocystidia; <bold>F</bold>. Dichohyphae; <bold>G</bold>. A section of the hymenium. Scale bars: 10 µm (<bold>A–G</bold>).</p></caption><graphic xmlns:xlink="http://www.w3.org/1999/xlink" xlink:href="mycokeys-133-001-g017.jpg" id="oo_1659009.jpg" position="float" orientation="portrait" xlink:type="simple"><uri content-type="original_file" xlink:type="simple">https://binary.pensoft.net/fig/1659009</uri></graphic></fig><fig id="F18" position="float" orientation="portrait"><object-id xmlns:xlink="http://www.w3.org/1999/xlink" content-type="doi" xlink:type="simple">10.3897/mycokeys.133.193737.figure18</object-id><object-id xmlns:xlink="http://www.w3.org/1999/xlink" content-type="arpha" xlink:type="simple">5DFEF3EF-F944-5196-9E40-481FCBBC3137</object-id><label>Figure 18.</label><caption><p>Microscopic structures of <italic><tp:taxon-name><tp:taxon-name-part taxon-name-part-type="genus" reg="Vararia">Vararia</tp:taxon-name-part> <tp:taxon-name-part taxon-name-part-type="species" reg="dehongensis">dehongensis</tp:taxon-name-part></tp:taxon-name></italic> (holotype, CLZhao 37729). <bold>A</bold>. Basidiospores; <bold>B<sub>1</sub>, B<sub>2</sub></bold>. Basidia; <bold>C<sub>1</sub>, C<sub>2</sub></bold>. Basidioles; <bold>D<sub>1</sub>, D<sub>2</sub></bold>. Clavate gloeocystidia; <bold>E<sub>1</sub>, E<sub>2</sub></bold>. Subcylindrical gloeocystidia; <bold>F</bold>. Dichohyphae; <bold>G</bold>. A section of hyphae; <bold>H</bold>. Generative hyphae. Scale bars: 10 µm (<bold>A–H</bold>).</p></caption><graphic xmlns:xlink="http://www.w3.org/1999/xlink" xlink:href="mycokeys-133-001-g018.jpg" id="oo_1659010.jpg" position="float" orientation="portrait" xlink:type="simple"><uri content-type="original_file" xlink:type="simple">https://binary.pensoft.net/fig/1659010</uri></graphic></fig></tp:treatment-sec><tp:treatment-sec sec-type="Diagnosis"><title>Diagnosis.</title><p><italic><tp:taxon-name><tp:taxon-name-part taxon-name-part-type="genus" reg="Vararia">Vararia</tp:taxon-name-part> <tp:taxon-name-part taxon-name-part-type="species" reg="dehongensis">dehongensis</tp:taxon-name-part></tp:taxon-name></italic> is characterized by the slightly cream to slightly yellowish hymenial surface, a dimitic hyphal system with generative hyphae bearing simple septa, and ellipsoid basidiospores (9–10.8 × 6–7.3 µm).</p></tp:treatment-sec><tp:treatment-sec sec-type="Type"><title>Type.</title><p>China • Yunnan Province, Dehong, Yingjiang County, Tongbiguan Provincial Nature Reserve, GPS coordinates <named-content xmlns:xlink="http://www.w3.org/1999/xlink" content-type="dwc:verbatimCoordinates" xlink:type="simple">24°70'N, 97°93'E</named-content>, altitude 1500 m asl, on fallen angiosperm branch, leg. C.L. Zhao, 4 July 2024, CLZhao 37729 (<named-content xmlns:xlink="http://www.w3.org/1999/xlink" content-type="dwc:institutional_code" xlink:title="Southwest Forestry College" xlink:href="https://scientific-collections.gbif.org/institution/22190a72-02b2-458f-9a33-78baa09876b3" xlink:type="simple">SWFC</named-content> 00037729).</p></tp:treatment-sec><tp:treatment-sec sec-type="Description"><title>Description.</title><p>Basidiomata annual, resupinate, membranous, without odor or taste when fresh, up to 10 cm long, 1.5 cm wide, and up to 100 μm thick. Hymenial surface smooth, slightly cream when fresh, cream to slightly yellowish upon drying. Sterile margin white, thinning out, up to 1 mm wide.</p></tp:treatment-sec><tp:treatment-sec sec-type="Hyphal system"><title>Hyphal system.</title><p>Dimitic; generative hyphae bearing simple septa, colorless, thin-walled, smooth, rarely branched, interwoven, 2–3 µm in diameter, <abbrev xmlns:xlink="http://www.w3.org/1999/xlink" xlink:title="acyanophilous" xlink:type="simple">CB–</abbrev>; <abbrev xmlns:xlink="http://www.w3.org/1999/xlink" xlink:title="both inamyloid and indextrinoid" xlink:type="simple">IKI–</abbrev>, tissues unchanged in <abbrev xmlns:xlink="http://www.w3.org/1999/xlink" xlink:title="5% potassium hydroxide aqueous solution" xlink:type="simple">KOH</abbrev>. Dichohyphae predominant, yellowish, capillary, frequently branched, thin to thick-walled, dichotomously to irregularly branched with main branches and acute tips, weakly to moderately dextrinoid in Melzer’s reagent, <abbrev xmlns:xlink="http://www.w3.org/1999/xlink" xlink:title="acyanophilous" xlink:type="simple">CB–</abbrev>; tissues unchanged in <abbrev xmlns:xlink="http://www.w3.org/1999/xlink" xlink:title="5% potassium hydroxide aqueous solution" xlink:type="simple">KOH</abbrev>. Gloeocystidia of two types: 1) clavate, colorless, thin-walled, smooth, 10–29.5 × 4.5–10 µm; 2) subcylindrical, colorless, thin-walled, smooth, filled with some refractive matter, 19.5–57 × 7–11 µm. Basidia subcylindrical, flexuous, with four sterigmata and a basal simple septum, colorless, thin-walled, smooth, 33–57 × 5.5–8 µm, basidioles numerous, in shape similar to basidia but smaller. Basidiospores ellipsoid, colorless, thin-walled, smooth, weak amyloid, <abbrev xmlns:xlink="http://www.w3.org/1999/xlink" xlink:title="amyloid" xlink:type="simple">IKI+</abbrev>, <abbrev xmlns:xlink="http://www.w3.org/1999/xlink" xlink:title="acyanophilous" xlink:type="simple">CB–</abbrev>, (7.9–)9–10.8(–11) × (5–)6–7.3(–8.4) µm, <italic>L</italic> = 9.87 µm, <italic>W</italic> = 6.72 µm, <italic>Q</italic> = 1.46–1.48 (<italic>n</italic> = 120/4).</p></tp:treatment-sec><tp:treatment-sec sec-type="Material examined specimens (paratypes)"><title>Material examined specimens (paratypes).</title><p>China • Yunnan Province, Dehong, Yingjiang County, Tongbiguan Provincial Nature Reserve, GPS coordinates <named-content xmlns:xlink="http://www.w3.org/1999/xlink" content-type="dwc:verbatimCoordinates" xlink:type="simple">24°70'N, 97°93'E</named-content>, altitude 1500 m asl, on fallen angiosperm branch, leg. C.L. Zhao, 4 July 2024, CLZhao 37601 (<named-content xmlns:xlink="http://www.w3.org/1999/xlink" content-type="dwc:institutional_code" xlink:title="Southwest Forestry College" xlink:href="https://scientific-collections.gbif.org/institution/22190a72-02b2-458f-9a33-78baa09876b3" xlink:type="simple">SWFC</named-content> 00037601), CLZhao 37605 (<named-content xmlns:xlink="http://www.w3.org/1999/xlink" content-type="dwc:institutional_code" xlink:title="Southwest Forestry College" xlink:href="https://scientific-collections.gbif.org/institution/22190a72-02b2-458f-9a33-78baa09876b3" xlink:type="simple">SWFC</named-content> 00037605), CLZhao 37632 (<named-content xmlns:xlink="http://www.w3.org/1999/xlink" content-type="dwc:institutional_code" xlink:title="Southwest Forestry College" xlink:href="https://scientific-collections.gbif.org/institution/22190a72-02b2-458f-9a33-78baa09876b3" xlink:type="simple">SWFC</named-content> 00037632).</p></tp:treatment-sec></tp:taxon-treatment>
