# Supplementary material for: Addition of four new wood-inhabiting fungi of Russulales (Agaricomycetes, Basidiomycota) from southwestern China
Source: MycoKeys. 2026 May 27;133:1–40. doi: 10.3897/mycokeys.133.193737 (PMC13234565; doi:10.3897/mycokeys.133.193737)
Supplement: XML Treatment for Xylobolus yunnanensis [file mycokeys.133.193737-treatment4.xml]

<!DOCTYPE tp:taxon-treatment
  PUBLIC "-//TaxonX//DTD Taxonomic Treatment Publishing DTD v0 20100105//EN" "tax-treatment-NSO.dtd">
<tp:taxon-treatment xmlns:tp="http://www.plazi.org/taxpub"><tp:treatment-meta><kwd-group><label>Taxon classification</label><kwd>
                <named-content content-type="kingdom">
                  <named-content content-type="taxon-name">
                    <named-content content-type="kingdom">Fungi</named-content>
                  </named-content>
                </named-content>
              </kwd></kwd-group><mixed-citation publication-type="journal"><person-group><name><surname>Deng</surname><given-names>Yinglian</given-names></name><name><surname>Wang</surname><given-names>Kaisheng</given-names></name><name><surname>Chen</surname><given-names>Meng</given-names></name><name><surname>Qiu</surname><given-names>Yuhan</given-names></name><name><surname>Liu</surname><given-names>Wanting</given-names></name><name><surname>Jabeen</surname><given-names>Sana</given-names></name><name><surname>Liu</surname><given-names>Xiangfu</given-names></name><name><surname>Zhao</surname><given-names>Changlin</given-names></name></person-group><article-title>Addition of four new wood-inhabiting fungi of <italic><tp:taxon-name><tp:taxon-name-part taxon-name-part-type="order" reg="Russulales">Russulales</tp:taxon-name-part></tp:taxon-name></italic> (<italic><tp:taxon-name><tp:taxon-name-part taxon-name-part-type="class" reg="Agaricomycetes">Agaricomycetes</tp:taxon-name-part></tp:taxon-name></italic>, <italic><tp:taxon-name><tp:taxon-name-part taxon-name-part-type="phylum" reg="Basidiomycota">Basidiomycota</tp:taxon-name-part></tp:taxon-name></italic>) from southwestern China</article-title><source>MycoKeys</source><day>27</day><month>05</month><year>2026</year><volume>133</volume><fpage>1</fpage><lpage>40</lpage><pub-id pub-id-type="doi">10.3897/mycokeys.133.193737</pub-id></mixed-citation></tp:treatment-meta><tp:nomenclature><tp:taxon-name><object-id xmlns:xlink="http://www.w3.org/1999/xlink" content-type="arpha" xlink:type="simple">7D88749D-84FB-5C72-88F5-B949150E8258</object-id><tp:taxon-name-part taxon-name-part-type="genus" reg="Xylobolus">Xylobolus</tp:taxon-name-part> <tp:taxon-name-part taxon-name-part-type="species" reg="yunnanensis">yunnanensis</tp:taxon-name-part><object-id xmlns:xlink="http://www.w3.org/1999/xlink" content-type="mycobank" xlink:type="simple">862250</object-id></tp:taxon-name><tp:taxon-authority>Y.L. Deng &amp; C.L. Zhao</tp:taxon-authority><tp:taxon-status xmlns:xlink="http://www.w3.org/1999/xlink" xlink:type="simple">sp. nov.</tp:taxon-status><xref ref-type="fig" rid="F19">Figs 19</xref><xref ref-type="fig" rid="F20">, 20</xref><xref ref-type="fig" rid="F21">, 21</xref></tp:nomenclature><tp:treatment-sec sec-type="Etymology"><title>Etymology.</title><p><italic>yunnanensis</italic> (Lat.): referring to the location “Yunnan Province” where the type specimen was collected.</p><fig id="F19" position="float" orientation="portrait"><object-id xmlns:xlink="http://www.w3.org/1999/xlink" content-type="doi" xlink:type="simple">10.3897/mycokeys.133.193737.figure19</object-id><object-id xmlns:xlink="http://www.w3.org/1999/xlink" content-type="arpha" xlink:type="simple">BCD955A0-CEED-516F-8AF9-DE3AB4BEA260</object-id><label>Figure 19.</label><caption><p>Basidiomata of <italic><tp:taxon-name><tp:taxon-name-part taxon-name-part-type="genus" reg="Xylobolus">Xylobolus</tp:taxon-name-part> <tp:taxon-name-part taxon-name-part-type="species" reg="yunnanensis">yunnanensis</tp:taxon-name-part></tp:taxon-name></italic> (holotype, CLZhao 46262). <bold>A</bold>. Basidiomata on the substrate; <bold>B</bold>. Detail of the hymenophore. Scale bars: 1 cm (<bold>A</bold>); 1 mm (<bold>B</bold>).</p></caption><graphic xmlns:xlink="http://www.w3.org/1999/xlink" xlink:href="mycokeys-133-001-g019.jpg" id="oo_1659011.jpg" position="float" orientation="portrait" xlink:type="simple"><uri content-type="original_file" xlink:type="simple">https://binary.pensoft.net/fig/1659011</uri></graphic></fig><fig id="F20" position="float" orientation="portrait"><object-id xmlns:xlink="http://www.w3.org/1999/xlink" content-type="doi" xlink:type="simple">10.3897/mycokeys.133.193737.figure20</object-id><object-id xmlns:xlink="http://www.w3.org/1999/xlink" content-type="arpha" xlink:type="simple">12F87C0F-3045-5115-9D9F-D75287607457</object-id><label>Figure 20.</label><caption><p>Microscopic structures of <italic><tp:taxon-name><tp:taxon-name-part taxon-name-part-type="genus" reg="Xylobolus">Xylobolus</tp:taxon-name-part> <tp:taxon-name-part taxon-name-part-type="species" reg="yunnanensis">yunnanensis</tp:taxon-name-part></tp:taxon-name></italic> (holotype, CLZhao 46262). <bold>A</bold>. Basidiospores; <bold>B</bold>. Basidia; <bold>C</bold>. Basidioles; <bold>D</bold>. Gloeocystidia; <bold>E</bold>. A section of the hymenium. Scale bars: 5 µm (<bold>A</bold>); 10 µm (<bold>B–E</bold>).</p></caption><graphic xmlns:xlink="http://www.w3.org/1999/xlink" xlink:href="mycokeys-133-001-g020.jpg" id="oo_1659012.jpg" position="float" orientation="portrait" xlink:type="simple"><uri content-type="original_file" xlink:type="simple">https://binary.pensoft.net/fig/1659012</uri></graphic></fig><fig id="F21" position="float" orientation="portrait"><object-id xmlns:xlink="http://www.w3.org/1999/xlink" content-type="doi" xlink:type="simple">10.3897/mycokeys.133.193737.figure21</object-id><object-id xmlns:xlink="http://www.w3.org/1999/xlink" content-type="arpha" xlink:type="simple">DF38DD5E-F6EE-5A92-9187-FE4DFEEEEAE5</object-id><label>Figure 21.</label><caption><p>Microscopic structures of <italic><tp:taxon-name><tp:taxon-name-part taxon-name-part-type="genus" reg="Xylobolus">Xylobolus</tp:taxon-name-part> <tp:taxon-name-part taxon-name-part-type="species" reg="yunnanensis">yunnanensis</tp:taxon-name-part></tp:taxon-name></italic> (holotype, CLZhao 46262). <bold>A<sub>1</sub>–A<sub>5</sub></bold>. Basidiospores; <bold>B<sub>1</sub>–B<sub>4</sub></bold>. Basidia; <bold>C<sub>1</sub>–C<sub>3</sub></bold>. Basidioles; <bold>D</bold>. Generative hyphae; <bold>E<sub>1</sub>–E<sub>3</sub></bold>. Gloeocystidia. Scale bars: 10 µm (<bold>A–E</bold>).</p></caption><graphic xmlns:xlink="http://www.w3.org/1999/xlink" xlink:href="mycokeys-133-001-g021.jpg" id="oo_1659013.jpg" position="float" orientation="portrait" xlink:type="simple"><uri content-type="original_file" xlink:type="simple">https://binary.pensoft.net/fig/1659013</uri></graphic></fig></tp:treatment-sec><tp:treatment-sec sec-type="Diagnosis"><title>Diagnosis.</title><p>It is characterized by its membranous, slightly cream to ochreous basidiomata with smooth hymenial surface, a monomitic hyphal system with generative hyphae bearing simple septa, and basidiospores (10–12 × 6–8 µm).</p></tp:treatment-sec><tp:treatment-sec sec-type="Holotype"><title>Holotype.</title><p>China • Yunnan Province, Pu’er, Jinggu County, Mangyu Grand Canyon, GPS coordinates: <named-content xmlns:xlink="http://www.w3.org/1999/xlink" content-type="dwc:verbatimCoordinates" xlink:type="simple">23°57'N, 100°67'E</named-content>; altitude: 1600 m asl, on angiosperm branch, leg. C.L. Zhao, 20 August 2025, CLZhao 46262 (<named-content xmlns:xlink="http://www.w3.org/1999/xlink" content-type="dwc:institutional_code" xlink:title="Southwest Forestry College" xlink:href="https://scientific-collections.gbif.org/institution/22190a72-02b2-458f-9a33-78baa09876b3" xlink:type="simple">SWFC</named-content> 00046262).</p></tp:treatment-sec><tp:treatment-sec sec-type="Basidiomata"><title>Basidiomata.</title><p>Annual, resupinate, membranous, first orbicular, later fusing together, without odor or taste when fresh, up to 10 cm long, 1.5 cm wide, and up to 100 µm thick. Hymenial surface smooth, slightly cream when fresh, cream to ochreous upon drying. Sterile margin narrow, white, up to 1 mm.</p></tp:treatment-sec><tp:treatment-sec sec-type="Hyphal system"><title>Hyphal system.</title><p>Monomitic; generative hyphae bearing simple septa, colorless, thin-to slightly thick-walled, smooth, interwoven, 2–3.5 µm in diameter; <abbrev xmlns:xlink="http://www.w3.org/1999/xlink" xlink:title="both inamyloid and indextrinoid" xlink:type="simple">IKI–</abbrev>, <abbrev xmlns:xlink="http://www.w3.org/1999/xlink" xlink:title="acyanophilous" xlink:type="simple">CB–</abbrev>, tissues unchanged in <abbrev xmlns:xlink="http://www.w3.org/1999/xlink" xlink:title="5% potassium hydroxide aqueous solution" xlink:type="simple">KOH</abbrev>. Gloeocystidia numerous, variable in size and shape, urniform, fusiform, subclavate to subcylindrical, slightly constricted at the top, colorless, thin-walled, smooth, weakly dextrinoid in Melzer’s reagent, <abbrev xmlns:xlink="http://www.w3.org/1999/xlink" xlink:title="negative reaction in sulfobenzaldehyde" xlink:type="simple">SA–</abbrev>, 20–69 × 11–20 µm. Basidia subcylindrical, with a basal simple septum and four sterigmata, 23–41 × 10–15 µm. Basidioles dominant, similar to basidia in shape, but slightly smaller. Basidiospores narrowly ellipsoid to allantoid, colorless, thin-walled, smooth, amyloid, <abbrev xmlns:xlink="http://www.w3.org/1999/xlink" xlink:title="amyloid" xlink:type="simple">IKI+</abbrev>, <abbrev xmlns:xlink="http://www.w3.org/1999/xlink" xlink:title="acyanophilous" xlink:type="simple">CB–</abbrev>, (9–)10–12(–12.7) × (5–)6–8(–8.7) µm, <italic>L</italic> = 11.14 µm, <italic>W</italic> = 6.91 µm, <italic>Q</italic> = 1.57–1.65 (<italic>n</italic> = 60/2).</p></tp:treatment-sec><tp:treatment-sec sec-type="Material examined specimen (paratype)"><title>Material examined specimen (paratype).</title><p>China • Yunnan Province, Pu’er, Jinggu County, Mangyu Grand Canyon, GPS coordinates: <named-content xmlns:xlink="http://www.w3.org/1999/xlink" content-type="dwc:verbatimCoordinates" xlink:type="simple">23°57'N, 100°67'E</named-content>; altitude: 1600 m asl, on angiosperm branch, leg. C.L. Zhao, 20 August 2025, CLZhao 48990 (<named-content xmlns:xlink="http://www.w3.org/1999/xlink" content-type="dwc:institutional_code" xlink:title="Southwest Forestry College" xlink:href="https://scientific-collections.gbif.org/institution/22190a72-02b2-458f-9a33-78baa09876b3" xlink:type="simple">SWFC</named-content> 00048990).</p></tp:treatment-sec></tp:taxon-treatment>
